# Supplementary material for: Green biosynthesis of titanium dioxide nanoparticles incorporated gellan gum hydrogel for biomedical application as wound dressing
Source: Front Chem. 2025 Apr 17;13:1560213. doi: 10.3389/fchem.2025.1560213 (PMC12043580; doi:10.3389/fchem.2025.1560213)
Supplement: Supplementary file 1 [file Table2.xlsx]

## Sheet: TiO2
20	8.333
20.02	8.333
20.04	8.333
20.06	5
20.08	8.333
20.1	11.667
20.12	10
20.14	6.667
20.16	1.667
20.18	6.667
20.2	8.333
20.22	6.667
20.24	5
20.26	10
20.28	6.667
20.3	6.667
20.32	1.667
20.34	11.667
20.36	3.333
20.38	5
20.4	5
20.42	3.333
20.44	8.333
20.46	8.333
20.48	6.667
20.5	5
20.52	13.333
20.54	8.333
20.56	6.667
20.58	13.333
20.6	8.333
20.62	11.667
20.64	5
20.66	15
20.68	8.333
20.7	10
20.72	6.667
20.74	6.667
20.76	8.333
20.78	11.667
20.8	5
20.82	10
20.84	11.667
20.86	3.333
20.88	11.667
20.9	3.333
20.92	11.667
20.94	11.667
20.96	3.333
20.98	1.667
21	11.667
21.02	18.333
21.04	13.333
21.06	5
21.08	3.333
21.1	8.333
21.12	5
21.14	8.333
21.16	8.333
21.18	0
21.2	8.333
21.22	6.667
21.24	3.333
21.26	8.333
21.28	3.333
21.3	8.333
21.32	8.333
21.34	8.333
21.36	10
21.38	3.333
21.4	6.667
21.42	3.333
21.44	3.333
21.46	8.333
21.48	5
21.5	5
21.52	6.667
21.54	8.333
21.56	5
21.58	3.333
21.6	15
21.62	3.333
21.64	8.333
21.66	5
21.68	6.667
21.7	10
21.72	1.667
21.74	8.333
21.76	6.667
21.78	10
21.8	6.667
21.82	1.667
21.84	11.667
21.86	6.667
21.88	8.333
21.9	3.333
21.92	5
21.94	3.333
21.96	3.333
21.98	1.667
22	6.667
22.02	5
22.04	6.667
22.06	13.333
22.08	10
22.1	6.667
22.12	8.333
22.14	3.333
22.16	10
22.18	6.667
22.2	3.333
22.22	1.667
22.24	6.667
22.26	6.667
22.28	5
22.3	1.667
22.32	6.667
22.34	8.333
22.36	8.333
22.38	6.667
22.4	6.667
22.42	11.667
22.44	6.667
22.46	6.667
22.48	1.667
22.5	6.667
22.52	8.333
22.54	6.667
22.56	6.667
22.58	11.667
22.6	8.333
22.62	6.667
22.64	8.333
22.66	3.333
22.68	8.333
22.7	5
22.72	8.333
22.74	15
22.76	5
22.78	3.333
22.8	6.667
22.82	5
22.84	8.333
22.86	6.667
22.88	3.333
22.9	3.333
22.92	1.667
22.94	5
22.96	10
22.98	6.667
23	5
23.02	6.667
23.04	3.333
23.06	1.667
23.08	11.667
23.1	8.333
23.12	11.667
23.14	5
23.16	1.667
23.18	10
23.2	13.333
23.22	6.667
23.24	8.333
23.26	8.333
23.28	3.333
23.3	6.667
23.32	8.333
23.34	5
23.36	1.667
23.38	11.667
23.4	6.667
23.42	6.667
23.44	11.667
23.46	13.333
23.48	3.333
23.5	1.667
23.52	3.333
23.54	8.333
23.56	3.333
23.58	5
23.6	10
23.62	6.667
23.64	3.333
23.66	6.667
23.68	5
23.7	10
23.72	0
23.74	10
23.76	8.333
23.78	1.667
23.8	5
23.82	11.667
23.84	8.333
23.86	10
23.88	6.667
23.9	1.667
23.92	3.333
23.94	6.667
23.96	11.667
23.98	11.667
24	8.333
24.02	5
24.04	6.667
24.06	3.333
24.08	6.667
24.1	11.667
24.12	11.667
24.14	3.333
24.16	6.667
24.18	8.333
24.2	11.667
24.22	3.333
24.24	5
24.26	8.333
24.28	3.333
24.3	3.333
24.32	6.667
24.34	0
24.36	16.667
24.38	6.667
24.4	6.667
24.42	6.667
24.44	8.333
24.46	11.667
24.48	8.333
24.5	11.667
24.52	8.333
24.54	6.667
24.56	8.333
24.58	6.667
24.6	8.333
24.62	3.333
24.64	6.667
24.66	6.667
24.68	11.667
24.7	8.333
24.72	5
24.74	3.333
24.76	8.333
24.78	10
24.8	6.667
24.82	5
24.84	8.333
24.86	10
24.88	13.333
24.9	13.333
24.92	11.667
24.94	6.667
24.96	11.667
24.98	13.333
25	10
25.02	11.667
25.04	25
25.06	18.333
25.08	20
25.1	30
25.12	28.333
25.14	25
25.16	26.667
25.18	26.667
25.2	38.333
25.22	31.667
25.24	43.333
25.26	63.333
25.28	70
25.3	65
25.32	71.667
25.34	71.667
25.36	68.333
25.38	78.333
25.4	101.667
25.42	125
25.44	58.333
25.46	106.667
25.48	121.667
25.5	86.667
25.52	90
25.54	101.667
25.56	80
25.58	111.667
25.6	86.667
25.62	85
25.64	95
25.66	50
25.68	66.667
25.7	48.333
25.72	40
25.74	43.333
25.76	43.333
25.78	35
25.8	35
25.82	38.333
25.84	36.667
25.86	36.667
25.88	23.333
25.9	13.333
25.92	15
25.94	20
25.96	18.333
25.98	15
26	6.667
26.02	18.333
26.04	8.333
26.06	18.333
26.08	11.667
26.1	13.333
26.12	6.667
26.14	13.333
26.16	10
26.18	13.333
26.2	5
26.22	8.333
26.24	8.333
26.26	6.667
26.28	10
26.3	3.333
26.32	11.667
26.34	8.333
26.36	1.667
26.38	10
26.4	16.667
26.42	8.333
26.44	13.333
26.46	11.667
26.48	3.333
26.5	6.667
26.52	11.667
26.54	11.667
26.56	6.667
26.58	8.333
26.6	10
26.62	16.667
26.64	8.333
26.66	13.333
26.68	3.333
26.7	3.333
26.72	13.333
26.74	8.333
26.76	1.667
26.78	3.333
26.8	5
26.82	3.333
26.84	6.667
26.86	6.667
26.88	3.333
26.9	6.667
26.92	5
26.94	3.333
26.96	8.333
26.98	8.333
27	8.333
27.02	11.667
27.04	16.667
27.06	15
27.08	3.333
27.1	6.667
27.12	6.667
27.14	3.333
27.16	10
27.18	8.333
27.2	5
27.22	1.667
27.24	11.667
27.26	5
27.28	20
27.3	10
27.32	11.667
27.34	6.667
27.36	6.667
27.38	6.667
27.4	11.667
27.42	13.333
27.44	13.333
27.46	8.333
27.48	13.333
27.5	25
27.52	15
27.54	21.667
27.56	15
27.58	18.333
27.6	23.333
27.62	21.667
27.64	25
27.66	26.667
27.68	21.667
27.7	15
27.72	21.667
27.74	8.333
27.76	15
27.78	15
27.8	8.333
27.82	8.333
27.84	5
27.86	10
27.88	6.667
27.9	16.667
27.92	10
27.94	5
27.96	13.333
27.98	13.333
28	10
28.02	10
28.04	10
28.06	6.667
28.08	3.333
28.1	1.667
28.12	6.667
28.14	0
28.16	3.333
28.18	13.333
28.2	5
28.22	0
28.24	5
28.26	6.667
28.28	3.333
28.3	3.333
28.32	3.333
28.34	6.667
28.36	6.667
28.38	5
28.4	3.333
28.42	5
28.44	8.333
28.46	3.333
28.48	3.333
28.5	6.667
28.52	10
28.54	5
28.56	3.333
28.58	3.333
28.6	1.667
28.62	1.667
28.64	1.667
28.66	8.333
28.68	6.667
28.7	3.333
28.72	0
28.74	6.667
28.76	5
28.78	1.667
28.8	5
28.82	6.667
28.84	8.333
28.86	3.333
28.88	11.667
28.9	8.333
28.92	3.333
28.94	6.667
28.96	1.667
28.98	5
29	10
29.02	3.333
29.04	5
29.06	3.333
29.08	1.667
29.1	6.667
29.12	8.333
29.14	6.667
29.16	3.333
29.18	1.667
29.2	1.667
29.22	11.667
29.24	5
29.26	5
29.28	1.667
29.3	5
29.32	6.667
29.34	0
29.36	8.333
29.38	5
29.4	5
29.42	1.667
29.44	1.667
29.46	3.333
29.48	1.667
29.5	5
29.52	3.333
29.54	3.333
29.56	3.333
29.58	5
29.6	6.667
29.62	6.667
29.64	15
29.66	1.667
29.68	0
29.7	6.667
29.72	3.333
29.74	5
29.76	5
29.78	8.333
29.8	5
29.82	10
29.84	5
29.86	5
29.88	8.333
29.9	3.333
29.92	5
29.94	6.667
29.96	1.667
29.98	8.333
30	8.333
30.02	5
30.04	5
30.06	1.667
30.08	6.667
30.1	5
30.12	8.333
30.14	6.667
30.16	5
30.18	5
30.2	13.333
30.22	5
30.24	8.333
30.26	6.667
30.28	11.667
30.3	1.667
30.32	1.667
30.34	10
30.36	1.667
30.38	1.667
30.4	10
30.42	1.667
30.44	8.333
30.46	1.667
30.48	3.333
30.5	1.667
30.52	10
30.54	8.333
30.56	5
30.58	5
30.6	6.667
30.62	13.333
30.64	1.667
30.66	5
30.68	6.667
30.7	3.333
30.72	10
30.74	8.333
30.76	8.333
30.78	5
30.8	10
30.82	3.333
30.84	1.667
30.86	5
30.88	5
30.9	5
30.92	3.333
30.94	3.333
30.96	1.667
30.98	5
31	8.333
31.02	1.667
31.04	10
31.06	6.667
31.08	8.333
31.1	18.333
31.12	1.667
31.14	8.333
31.16	5
31.18	0
31.2	5
31.22	5
31.24	5
31.26	1.667
31.28	6.667
31.3	0
31.32	5
31.34	0
31.36	6.667
31.38	3.333
31.4	6.667
31.42	6.667
31.44	5
31.46	3.333
31.48	5
31.5	8.333
31.52	8.333
31.54	3.333
31.56	8.333
31.58	1.667
31.6	8.333
31.62	8.333
31.64	11.667
31.66	1.667
31.68	6.667
31.7	3.333
31.72	1.667
31.74	0
31.76	3.333
31.78	3.333
31.8	5
31.82	5
31.84	6.667
31.86	3.333
31.88	13.333
31.9	1.667
31.92	6.667
31.94	3.333
31.96	5
31.98	3.333
32	8.333
32.02	6.667
32.04	3.333
32.06	5
32.08	10
32.1	3.333
32.12	3.333
32.14	5
32.16	5
32.18	3.333
32.2	1.667
32.22	5
32.24	6.667
32.26	8.333
32.28	5
32.3	1.667
32.32	10
32.34	8.333
32.36	5
32.38	10
32.4	13.333
32.42	11.667
32.44	13.333
32.46	11.667
32.48	5
32.5	5
32.52	5
32.54	8.333
32.56	8.333
32.58	1.667
32.6	0
32.62	0
32.64	6.667
32.66	3.333
32.68	8.333
32.7	6.667
32.72	10
32.74	5
32.76	5
32.78	0
32.8	5
32.82	6.667
32.84	5
32.86	8.333
32.88	8.333
32.9	0
32.92	1.667
32.94	6.667
32.96	5
32.98	0
33	1.667
33.02	10
33.04	3.333
33.06	5
33.08	5
33.1	3.333
33.12	0
33.14	1.667
33.16	5
33.18	10
33.2	5
33.22	5
33.24	5
33.26	1.667
33.28	5
33.3	5
33.32	8.333
33.34	5
33.36	1.667
33.38	10
33.4	10
33.42	5
33.44	6.667
33.46	5
33.48	3.333
33.5	3.333
33.52	5
33.54	3.333
33.56	8.333
33.58	3.333
33.6	1.667
33.62	5
33.64	0
33.66	1.667
33.68	1.667
33.7	1.667
33.72	1.667
33.74	1.667
33.76	8.333
33.78	3.333
33.8	3.333
33.82	3.333
33.84	6.667
33.86	6.667
33.88	3.333
33.9	1.667
33.92	3.333
33.94	3.333
33.96	3.333
33.98	5
34	0
34.02	1.667
34.04	5
34.06	8.333
34.08	1.667
34.1	5
34.12	8.333
34.14	10
34.16	6.667
34.18	5
34.2	1.667
34.22	0
34.24	5
34.26	1.667
34.28	13.333
34.3	6.667
34.32	3.333
34.34	1.667
34.36	6.667
34.38	0
34.4	6.667
34.42	8.333
34.44	6.667
34.46	5
34.48	3.333
34.5	6.667
34.52	3.333
34.54	3.333
34.56	5
34.58	5
34.6	3.333
34.62	5
34.64	3.333
34.66	6.667
34.68	10
34.7	5
34.72	0
34.74	5
34.76	5
34.78	3.333
34.8	5
34.82	5
34.84	0
34.86	3.333
34.88	8.333
34.9	6.667
34.92	0
34.94	5
34.96	5
34.98	5
35	3.333
35.02	8.333
35.04	5
35.06	5
35.08	3.333
35.1	5
35.12	5
35.14	1.667
35.16	6.667
35.18	3.333
35.2	6.667
35.22	5
35.24	5
35.26	10
35.28	3.333
35.3	5
35.32	10
35.34	8.333
35.36	0
35.38	5
35.4	8.333
35.42	5
35.44	5
35.46	3.333
35.48	5
35.5	10
35.52	5
35.54	6.667
35.56	10
35.58	6.667
35.6	5
35.62	3.333
35.64	0
35.66	6.667
35.68	6.667
35.7	15
35.72	8.333
35.74	8.333
35.76	6.667
35.78	13.333
35.8	5
35.82	8.333
35.84	3.333
35.86	8.333
35.88	3.333
35.9	3.333
35.92	5
35.94	16.667
35.96	3.333
35.98	6.667
36	10
36.02	5
36.04	8.333
36.06	13.333
36.08	8.333
36.1	16.667
36.12	13.333
36.14	10
36.16	18.333
36.18	11.667
36.2	11.667
36.22	20
36.24	18.333
36.26	5
36.28	13.333
36.3	18.333
36.32	13.333
36.34	21.667
36.36	20
36.38	6.667
36.4	6.667
36.42	5
36.44	6.667
36.46	15
36.48	8.333
36.5	6.667
36.52	13.333
36.54	6.667
36.56	5
36.58	6.667
36.6	0
36.62	11.667
36.64	8.333
36.66	15
36.68	10
36.7	5
36.72	5
36.74	10
36.76	6.667
36.78	13.333
36.8	10
36.82	11.667
36.84	21.667
36.86	15
36.88	13.333
36.9	10
36.92	6.667
36.94	10
36.96	8.333
36.98	10
37	16.667
37.02	15
37.04	20
37.06	21.667
37.08	10
37.1	13.333
37.12	18.333
37.14	16.667
37.16	11.667
37.18	10
37.2	10
37.22	11.667
37.24	20
37.26	10
37.28	20
37.3	21.667
37.32	18.333
37.34	21.667
37.36	18.333
37.38	21.667
37.4	13.333
37.42	16.667
37.44	25
37.46	21.667
37.48	18.333
37.5	18.333
37.52	16.667
37.54	25
37.56	18.333
37.58	31.667
37.6	23.333
37.62	21.667
37.64	26.667
37.66	25
37.68	26.667
37.7	43.333
37.72	33.333
37.74	38.333
37.76	25
37.78	21.667
37.8	33.333
37.82	36.667
37.84	26.667
37.86	48.333
37.88	40
37.9	50
37.92	45
37.94	53.333
37.96	53.333
37.98	46.667
38	50
38.02	61.667
38.04	50
38.06	63.333
38.08	65
38.1	70
38.12	65
38.14	56.667
38.16	68.333
38.18	66.667
38.2	53.333
38.22	68.333
38.24	66.667
38.26	66.667
38.28	63.333
38.3	55
38.32	46.667
38.34	43.333
38.36	48.333
38.38	56.667
38.4	55
38.42	53.333
38.44	55
38.46	56.667
38.48	48.333
38.5	40
38.52	45
38.54	50
38.56	40
38.58	46.667
38.6	40
38.62	38.333
38.64	43.333
38.66	28.333
38.68	33.333
38.7	33.333
38.72	51.667
38.74	36.667
38.76	43.333
38.78	35
38.8	36.667
38.82	21.667
38.84	38.333
38.86	28.333
38.88	20
38.9	40
38.92	16.667
38.94	33.333
38.96	33.333
38.98	13.333
39	20
39.02	16.667
39.04	13.333
39.06	23.333
39.08	15
39.1	21.667
39.12	18.333
39.14	16.667
39.16	25
39.18	6.667
39.2	20
39.22	15
39.24	11.667
39.26	15
39.28	15
39.3	6.667
39.32	6.667
39.34	15
39.36	16.667
39.38	6.667
39.4	13.333
39.42	16.667
39.44	15
39.46	6.667
39.48	15
39.5	25
39.52	15
39.54	8.333
39.56	18.333
39.58	13.333
39.6	13.333
39.62	13.333
39.64	11.667
39.66	10
39.68	11.667
39.7	15
39.72	18.333
39.74	8.333
39.76	10
39.78	13.333
39.8	18.333
39.82	6.667
39.84	10
39.86	5
39.88	10
39.9	6.667
39.92	16.667
39.94	5
39.96	10
39.98	3.333
40	8.333
40.02	11.667
40.04	5
40.06	5
40.08	10
40.1	11.667
40.12	11.667
40.14	6.667
40.16	11.667
40.18	8.333
40.2	13.333
40.22	18.333
40.24	6.667
40.26	8.333
40.28	1.667
40.3	11.667
40.32	6.667
40.34	5
40.36	8.333
40.38	6.667
40.4	8.333
40.42	8.333
40.44	3.333
40.46	3.333
40.48	11.667
40.5	13.333
40.52	3.333
40.54	10
40.56	3.333
40.58	10
40.6	10
40.62	5
40.64	10
40.66	8.333
40.68	10
40.7	1.667
40.72	5
40.74	8.333
40.76	6.667
40.78	3.333
40.8	5
40.82	3.333
40.84	15
40.86	15
40.88	8.333
40.9	5
40.92	5
40.94	5
40.96	3.333
40.98	15
41	6.667
41.02	13.333
41.04	5
41.06	8.333
41.08	5
41.1	6.667
41.12	11.667
41.14	5
41.16	10
41.18	6.667
41.2	6.667
41.22	10
41.24	11.667
41.26	3.333
41.28	8.333
41.3	5
41.32	6.667
41.34	5
41.36	5
41.38	3.333
41.4	11.667
41.42	13.333
41.44	3.333
41.46	10
41.48	18.333
41.5	3.333
41.52	3.333
41.54	10
41.56	8.333
41.58	10
41.6	6.667
41.62	5
41.64	8.333
41.66	10
41.68	11.667
41.7	10
41.72	6.667
41.74	5
41.76	5
41.78	8.333
41.8	3.333
41.82	15
41.84	5
41.86	3.333
41.88	5
41.9	8.333
41.92	1.667
41.94	5
41.96	18.333
41.98	1.667
42	6.667
42.02	8.333
42.04	10
42.06	11.667
42.08	11.667
42.1	6.667
42.12	5
42.14	8.333
42.16	6.667
42.18	3.333
42.2	6.667
42.22	11.667
42.24	3.333
42.26	5
42.28	6.667
42.3	3.333
42.32	5
42.34	13.333
42.36	3.333
42.38	8.333
42.4	3.333
42.42	8.333
42.44	3.333
42.46	15
42.48	10
42.5	10
42.52	6.667
42.54	10
42.56	6.667
42.58	5
42.6	6.667
42.62	6.667
42.64	11.667
42.66	1.667
42.68	13.333
42.7	3.333
42.72	3.333
42.74	11.667
42.76	8.333
42.78	8.333
42.8	11.667
42.82	18.333
42.84	13.333
42.86	11.667
42.88	3.333
42.9	10
42.92	8.333
42.94	6.667
42.96	8.333
42.98	10
43	10
43.02	8.333
43.04	8.333
43.06	8.333
43.08	11.667
43.1	6.667
43.12	5
43.14	5
43.16	1.667
43.18	11.667
43.2	5
43.22	6.667
43.24	5
43.26	13.333
43.28	8.333
43.3	1.667
43.32	10
43.34	6.667
43.36	20
43.38	11.667
43.4	10
43.42	10
43.44	5
43.46	11.667
43.48	11.667
43.5	13.333
43.52	15
43.54	8.333
43.56	6.667
43.58	10
43.6	10
43.62	15
43.64	18.333
43.66	1.667
43.68	11.667
43.7	10
43.72	20
43.74	11.667
43.76	23.333
43.78	15
43.8	8.333
43.82	3.333
43.84	20
43.86	5
43.88	8.333
43.9	8.333
43.92	8.333
43.94	8.333
43.96	6.667
43.98	6.667
44	16.667
44.02	16.667
44.04	8.333
44.06	18.333
44.08	11.667
44.1	18.333
44.12	11.667
44.14	6.667
44.16	18.333
44.18	18.333
44.2	15
44.22	15
44.24	10
44.26	13.333
44.28	16.667
44.3	18.333
44.32	16.667
44.34	10
44.36	16.667
44.38	13.333
44.4	11.667
44.42	16.667
44.44	5
44.46	16.667
44.48	18.333
44.5	10
44.52	11.667
44.54	20
44.56	13.333
44.58	11.667
44.6	21.667
44.62	21.667
44.64	16.667
44.66	21.667
44.68	8.333
44.7	8.333
44.72	15
44.74	18.333
44.76	10
44.78	6.667
44.8	10
44.82	8.333
44.84	15
44.86	11.667
44.88	10
44.9	13.333
44.92	16.667
44.94	15
44.96	10
44.98	8.333
45	3.333
45.02	16.667
45.04	6.667
45.06	10
45.08	6.667
45.1	3.333
45.12	5
45.14	13.333
45.16	5
45.18	8.333
45.2	10
45.22	11.667
45.24	13.333
45.26	11.667
45.28	13.333
45.3	5
45.32	6.667
45.34	11.667
45.36	5
45.38	10
45.4	5
45.42	13.333
45.44	3.333
45.46	8.333
45.48	8.333
45.5	13.333
45.52	8.333
45.54	1.667
45.56	15
45.58	11.667
45.6	5
45.62	5
45.64	8.333
45.66	10
45.68	6.667
45.7	5
45.72	0
45.74	10
45.76	15
45.78	8.333
45.8	8.333
45.82	6.667
45.84	10
45.86	5
45.88	13.333
45.9	3.333
45.92	6.667
45.94	10
45.96	5
45.98	5
46	6.667
46.02	13.333
46.04	8.333
46.06	1.667
46.08	5
46.1	11.667
46.12	0
46.14	6.667
46.16	11.667
46.18	3.333
46.2	8.333
46.22	6.667
46.24	5
46.26	5
46.28	10
46.3	13.333
46.32	3.333
46.34	6.667
46.36	10
46.38	1.667
46.4	10
46.42	1.667
46.44	6.667
46.46	8.333
46.48	3.333
46.5	11.667
46.52	8.333
46.54	11.667
46.56	8.333
46.58	10
46.6	3.333
46.62	6.667
46.64	6.667
46.66	6.667
46.68	10
46.7	1.667
46.72	3.333
46.74	6.667
46.76	1.667
46.78	1.667
46.8	6.667
46.82	5
46.84	1.667
46.86	5
46.88	3.333
46.9	6.667
46.92	1.667
46.94	3.333
46.96	0
46.98	0
47	1.667
47.02	5
47.04	3.333
47.06	6.667
47.08	1.667
47.1	5
47.12	13.333
47.14	8.333
47.16	6.667
47.18	5
47.2	5
47.22	5
47.24	3.333
47.26	5
47.28	1.667
47.3	3.333
47.32	6.667
47.34	10
47.36	5
47.38	6.667
47.4	3.333
47.42	5
47.44	5
47.46	5
47.48	5
47.5	6.667
47.52	11.667
47.54	6.667
47.56	6.667
47.58	6.667
47.6	8.333
47.62	1.667
47.64	5
47.66	10
47.68	10
47.7	6.667
47.72	13.333
47.74	5
47.76	8.333
47.78	5
47.8	8.333
47.82	5
47.84	8.333
47.86	11.667
47.88	5
47.9	11.667
47.92	10
47.94	10
47.96	11.667
47.98	15
48	21.667
48.02	8.333
48.04	18.333
48.06	23.333
48.08	23.333
48.1	31.667
48.12	25
48.14	33.333
48.16	26.667
48.18	31.667
48.2	33.333
48.22	21.667
48.24	31.667
48.26	43.333
48.28	35
48.3	31.667
48.32	11.667
48.34	18.333
48.36	16.667
48.38	18.333
48.4	13.333
48.42	13.333
48.44	15
48.46	13.333
48.48	10
48.5	16.667
48.52	15
48.54	3.333
48.56	10
48.58	15
48.6	6.667
48.62	15
48.64	11.667
48.66	6.667
48.68	3.333
48.7	5
48.72	11.667
48.74	3.333
48.76	5
48.78	10
48.8	3.333
48.82	6.667
48.84	3.333
48.86	6.667
48.88	3.333
48.9	8.333
48.92	6.667
48.94	6.667
48.96	5
48.98	3.333
49	6.667
49.02	8.333
49.04	3.333
49.06	13.333
49.08	5
49.1	6.667
49.12	6.667
49.14	5
49.16	5
49.18	6.667
49.2	3.333
49.22	3.333
49.24	5
49.26	8.333
49.28	5
49.3	1.667
49.32	3.333
49.34	1.667
49.36	11.667
49.38	3.333
49.4	5
49.42	6.667
49.44	3.333
49.46	8.333
49.48	0
49.5	1.667
49.52	3.333
49.54	6.667
49.56	3.333
49.58	6.667
49.6	1.667
49.62	1.667
49.64	6.667
49.66	1.667
49.68	1.667
49.7	1.667
49.72	10
49.74	1.667
49.76	0
49.78	1.667
49.8	3.333
49.82	0
49.84	0
49.86	15
49.88	0
49.9	1.667
49.92	6.667
49.94	5
49.96	1.667
49.98	3.333
50	5
50.02	1.667
50.04	11.667
50.06	3.333
50.08	3.333
50.1	0
50.12	5
50.14	3.333
50.16	5
50.18	3.333
50.2	5
50.22	6.667
50.24	0
50.26	3.333
50.28	3.333
50.3	1.667
50.32	5
50.34	3.333
50.36	1.667
50.38	6.667
50.4	6.667
50.42	3.333
50.44	0
50.46	6.667
50.48	5
50.5	1.667
50.52	1.667
50.54	5
50.56	8.333
50.58	8.333
50.6	5
50.62	6.667
50.64	8.333
50.66	3.333
50.68	6.667
50.7	3.333
50.72	8.333
50.74	1.667
50.76	5
50.78	5
50.8	3.333
50.82	5
50.84	3.333
50.86	1.667
50.88	3.333
50.9	1.667
50.92	8.333
50.94	3.333
50.96	1.667
50.98	3.333
51	5
51.02	5
51.04	1.667
51.06	3.333
51.08	1.667
51.1	0
51.12	1.667
51.14	1.667
51.16	3.333
51.18	6.667
51.2	0
51.22	3.333
51.24	6.667
51.26	5
51.28	3.333
51.3	5
51.32	1.667
51.34	0
51.36	5
51.38	0
51.4	0
51.42	1.667
51.44	5
51.46	1.667
51.48	3.333
51.5	1.667
51.52	6.667
51.54	3.333
51.56	3.333
51.58	6.667
51.6	3.333
51.62	3.333
51.64	5
51.66	0
51.68	1.667
51.7	5
51.72	3.333
51.74	6.667
51.76	1.667
51.78	3.333
51.8	3.333
51.82	5
51.84	1.667
51.86	0
51.88	3.333
51.9	6.667
51.92	3.333
51.94	8.333
51.96	3.333
51.98	5
52	3.333
52.02	0
52.04	8.333
52.06	1.667
52.08	1.667
52.1	1.667
52.12	3.333
52.14	6.667
52.16	3.333
52.18	1.667
52.2	6.667
52.22	6.667
52.24	5
52.26	1.667
52.28	6.667
52.3	3.333
52.32	8.333
52.34	5
52.36	3.333
52.38	1.667
52.4	5
52.42	5
52.44	0
52.46	15
52.48	1.667
52.5	3.333
52.52	1.667
52.54	1.667
52.56	5
52.58	3.333
52.6	1.667
52.62	5
52.64	5
52.66	3.333
52.68	5
52.7	1.667
52.72	1.667
52.74	3.333
52.76	3.333
52.78	3.333
52.8	8.333
52.82	6.667
52.84	6.667
52.86	3.333
52.88	5
52.9	1.667
52.92	5
52.94	5
52.96	1.667
52.98	6.667
53	8.333
53.02	0
53.04	6.667
53.06	6.667
53.08	3.333
53.1	1.667
53.12	1.667
53.14	3.333
53.16	5
53.18	1.667
53.2	0
53.22	11.667
53.24	3.333
53.26	11.667
53.28	3.333
53.3	8.333
53.32	1.667
53.34	1.667
53.36	0
53.38	6.667
53.4	6.667
53.42	1.667
53.44	8.333
53.46	3.333
53.48	3.333
53.5	5
53.52	10
53.54	1.667
53.56	6.667
53.58	5
53.6	5
53.62	5
53.64	6.667
53.66	3.333
53.68	8.333
53.7	10
53.72	11.667
53.74	10
53.76	3.333
53.78	15
53.8	10
53.82	10
53.84	3.333
53.86	16.667
53.88	13.333
53.9	11.667
53.92	20
53.94	18.333
53.96	18.333
53.98	11.667
54	25
54.02	21.667
54.04	26.667
54.06	15
54.08	26.667
54.1	10
54.12	28.333
54.14	25
54.16	18.333
54.18	8.333
54.2	13.333
54.22	30
54.24	15
54.26	28.333
54.28	21.667
54.3	16.667
54.32	8.333
54.34	23.333
54.36	10
54.38	16.667
54.4	13.333
54.42	16.667
54.44	20
54.46	3.333
54.48	20
54.5	10
54.52	6.667
54.54	10
54.56	11.667
54.58	16.667
54.6	15
54.62	13.333
54.64	6.667
54.66	13.333
54.68	6.667
54.7	5
54.72	3.333
54.74	6.667
54.76	5
54.78	11.667
54.8	13.333
54.82	13.333
54.84	11.667
54.86	13.333
54.88	13.333
54.9	11.667
54.92	6.667
54.94	11.667
54.96	8.333
54.98	11.667
55	18.333
55.02	10
55.04	10
55.06	16.667
55.08	15
55.1	20
55.12	30
55.14	16.667
55.16	23.333
55.18	20
55.2	25
55.22	15
55.24	18.333
55.26	18.333
55.28	21.667
55.3	20
55.32	31.667
55.34	16.667
55.36	21.667
55.38	18.333
55.4	13.333
55.42	15
55.44	11.667
55.46	16.667
55.48	11.667
55.5	13.333
55.52	13.333
55.54	6.667
55.56	11.667
55.58	11.667
55.6	5
55.62	3.333
55.64	5
55.66	8.333
55.68	5
55.7	5
55.72	5
55.74	3.333
55.76	10
55.78	8.333
55.8	3.333
55.82	5
55.84	3.333
55.86	10
55.88	3.333
55.9	3.333
55.92	5
55.94	6.667
55.96	5
55.98	5
56	0
56.02	1.667
56.04	6.667
56.06	5
56.08	6.667
56.1	1.667
56.12	5
56.14	6.667
56.16	3.333
56.18	3.333
56.2	5
56.22	3.333
56.24	5
56.26	3.333
56.28	1.667
56.3	6.667
56.32	6.667
56.34	0
56.36	5
56.38	3.333
56.4	3.333
56.42	3.333
56.44	8.333
56.46	5
56.48	8.333
56.5	5
56.52	3.333
56.54	3.333
56.56	0
56.58	5
56.6	6.667
56.62	3.333
56.64	6.667
56.66	1.667
56.68	5
56.7	10
56.72	0
56.74	3.333
56.76	3.333
56.78	10
56.8	1.667
56.82	5
56.84	6.667
56.86	5
56.88	0
56.9	1.667
56.92	3.333
56.94	1.667
56.96	1.667
56.98	1.667
57	5
57.02	5
57.04	6.667
57.06	3.333
57.08	5
57.1	1.667
57.12	3.333
57.14	5
57.16	5
57.18	3.333
57.2	6.667
57.22	13.333
57.24	3.333
57.26	0
57.28	1.667
57.3	6.667
57.32	3.333
57.34	1.667
57.36	1.667
57.38	3.333
57.4	5
57.42	0
57.44	6.667
57.46	3.333
57.48	3.333
57.5	3.333
57.52	3.333
57.54	5
57.56	5
57.58	3.333
57.6	5
57.62	1.667
57.64	3.333
57.66	3.333
57.68	5
57.7	3.333
57.72	1.667
57.74	1.667
57.76	5
57.78	1.667
57.8	3.333
57.82	5
57.84	3.333
57.86	1.667
57.88	1.667
57.9	0
57.92	3.333
57.94	3.333
57.96	1.667
57.98	3.333
58	1.667
58.02	1.667
58.04	1.667
58.06	5
58.08	0
58.1	1.667
58.12	11.667
58.14	6.667
58.16	1.667
58.18	1.667
58.2	0
58.22	0
58.24	1.667
58.26	5
58.28	0
58.3	5
58.32	3.333
58.34	3.333
58.36	6.667
58.38	1.667
58.4	3.333
58.42	5
58.44	1.667
58.46	3.333
58.48	3.333
58.5	1.667
58.52	0
58.54	1.667
58.56	0
58.58	3.333
58.6	3.333
58.62	3.333
58.64	1.667
58.66	1.667
58.68	1.667
58.7	3.333
58.72	6.667
58.74	3.333
58.76	5
58.78	5
58.8	3.333
58.82	0
58.84	0
58.86	10
58.88	3.333
58.9	1.667
58.92	5
58.94	1.667
58.96	3.333
58.98	5
59	0
59.02	5
59.04	0
59.06	0
59.08	0
59.1	5
59.12	0
59.14	1.667
59.16	6.667
59.18	1.667
59.2	1.667
59.22	0
59.24	1.667
59.26	5
59.28	3.333
59.3	1.667
59.32	0
59.34	3.333
59.36	6.667
59.38	1.667
59.4	3.333
59.42	1.667
59.44	3.333
59.46	1.667
59.48	3.333
59.5	5
59.52	1.667
59.54	3.333
59.56	1.667
59.58	3.333
59.6	1.667
59.62	0
59.64	8.333
59.66	3.333
59.68	1.667
59.7	3.333
59.72	5
59.74	8.333
59.76	3.333
59.78	3.333
59.8	3.333
59.82	1.667
59.84	5
59.86	5
59.88	8.333
59.9	1.667
59.92	3.333
59.94	0
59.96	3.333
59.98	5
[truncated: 1,001 more rows]

## Sheet: TiO2+GG
		2θ - °	Intensity - cps
		0	11.6667
		0.02	10
		0.04	6.66667
		0.06	3.33333
		0.08	3.33333
		0.1	15
		0.12	10
		0.14	3.33333
		0.16	16.6667
		0.18	1.66667
		0.2	8.33333
		0.22	10
		0.24	11.6667
		0.26	5
		0.28	8.33333
		0.3	15
		0.32	5
		0.34	10
		0.36	13.3333
		0.38	10
		0.4	8.33333
		0.42	6.66667
		0.44	6.66667
		0.46	11.6667
		0.48	8.33333
		0.5	3.33333
		0.52	5
		0.54	6.66667
		0.56	8.33333
		0.58	10
		0.6	10
		0.62	3.33333
		0.64	13.3333
		0.66	11.6667
		0.68	15
		0.7	5
		0.72	8.33333
		0.74	8.33333
		0.76	11.6667
		0.78	6.66667
		0.8	16.6667
		0.82	11.6667
		0.84	6.66667
		0.86	6.66667
		0.88	3.33333
		0.9	8.33333
		0.92	20
		0.94	8.33333
		0.96	16.6667
		0.98	5
		1	11.6667
		1.02	10
		1.04	20
		1.06	3.33333
		1.08	13.3333
		1.1	15
		1.12	8.33333
		1.14	21.6667
		1.16	16.6667
		1.18	30
		1.2	28.3333
		1.22	53.3333
		1.24	55
		1.26	81.6667
		1.28	86.6667
		1.3	125
		1.32	121.667
		1.34	148.333
		1.36	230
		1.38	218.333
		1.4	225
		1.42	266.667
		1.44	281.667
		1.46	283.333
		1.48	333.333
		1.5	330
		1.52	356.667
		1.54	400
		1.56	403.333
		1.58	416.667
		1.6	438.333
		1.62	436.667
		1.64	490
		1.66	483.333
		1.68	453.333
		1.7	476.667
		1.72	483.333
		1.74	520
		1.76	480
		1.78	550
		1.8	583.333
		1.82	546.667
		1.84	540
		1.86	593.333
		1.88	628.333
		1.9	588.333
		1.92	568.333
		1.94	611.667
		1.96	580
		1.98	588.333
		2	561.667
		2.02	608.333
		2.04	691.667
		2.06	638.333
		2.08	595
		2.1	645
		2.12	588.333
		2.14	590
		2.16	596.667
		2.18	636.667
		2.2	590
		2.22	603.333
		2.24	726.667
		2.26	603.333
		2.28	640
		2.3	701.667
		2.32	693.333
		2.34	626.667
		2.36	638.333
		2.38	701.667
		2.4	713.333
		2.42	728.333
		2.44	721.667
		2.46	643.333
		2.48	690
		2.5	635
		2.52	681.667
		2.54	730
		2.56	775
		2.58	680
		2.6	728.333
		2.62	688.333
		2.64	755
		2.66	705
		2.68	778.333
		2.7	656.667
		2.72	755
		2.74	678.333
		2.76	698.333
		2.78	731.667
		2.8	716.667
		2.82	715
		2.84	773.333
		2.86	756.667
		2.88	831.667
		2.9	790
		2.92	786.667
		2.94	800
		2.96	803.333
		2.98	845
		3	850
		3.02	908.333
		3.04	808.333
		3.06	821.667
		3.08	915
		3.1	815
		3.12	945
		3.14	921.667
		3.16	975
		3.18	928.333
		3.2	860
		3.22	985
		3.24	916.667
		3.26	923.333
		3.28	920
		3.3	886.667
		3.32	921.667
		3.34	965
		3.36	960
		3.38	945
		3.4	996.667
		3.42	950
		3.44	1023.33
		3.46	1023.33
		3.48	971.667
		3.5	961.667
		3.52	1036.67
		3.54	1023.33
		3.56	1003.33
		3.58	1041.67
		3.6	1041.67
		3.62	1018.33
		3.64	985
		3.66	1056.67
		3.68	1053.33
		3.7	1015
		3.72	1045
		3.74	1136.67
		3.76	1053.33
		3.78	1080
		3.8	1090
		3.82	1033.33
		3.84	1103.33
		3.86	1106.67
		3.88	1140
		3.9	1123.33
		3.92	1075
		3.94	1121.67
		3.96	1133.33
		3.98	1126.67
		4	1130
		4.02	1131.67
		4.04	1165
		4.06	1146.67
		4.08	1115
		4.1	1201.67
		4.12	1188.33
		4.14	1171.67
		4.16	1230
		4.18	1240
		4.2	1163.33
		4.22	1225
		4.24	1245
		4.26	1175
		4.28	1213.33
		4.3	1235
		4.32	1285
		4.34	1233.33
		4.36	1280
		4.38	1338.33
		4.4	1243.33
		4.42	1285
		4.44	1210
		4.46	1231.67
		4.48	1266.67
		4.5	1296.67
		4.52	1338.33
		4.54	1185
		4.56	1251.67
		4.58	1230
		4.6	1296.67
		4.62	1300
		4.64	1261.67
		4.66	1316.67
		4.68	1290
		4.7	1221.67
		4.72	1255
		4.74	1298.33
		4.76	1316.67
		4.78	1343.33
		4.8	1298.33
		4.82	1306.67
		4.84	1300
		4.86	1310
		4.88	1286.67
		4.9	1328.33
		4.92	1341.67
		4.94	1206.67
		4.96	1381.67
		4.98	1271.67
		5	1251.67
		5.02	1310
		5.04	1340
		5.06	1431.67
		5.08	1365
		5.1	1351.67
		5.12	1383.33
		5.14	1388.33
		5.16	1360
		5.18	1326.67
		5.2	1383.33
		5.22	1401.67
		5.24	1411.67
		5.26	1370
		5.28	1380
		5.3	1440
		5.32	1411.67
		5.34	1358.33
		5.36	1426.67
		5.38	1446.67
		5.4	1430
		5.42	1428.33
		5.44	1463.33
		5.46	1306.67
		5.48	1411.67
		5.5	1505
		5.52	1448.33
		5.54	1423.33
		5.56	1430
		5.58	1433.33
		5.6	1468.33
		5.62	1531.67
		5.64	1570
		5.66	1450
		5.68	1465
		5.7	1555
		5.72	1546.67
		5.74	1530
		5.76	1475
		5.78	1581.67
		5.8	1616.67
		5.82	1570
		5.84	1530
		5.86	1556.67
		5.88	1505
		5.9	1648.33
		5.92	1615
		5.94	1553.33
		5.96	1546.67
		5.98	1668.33
		6	1571.67
		6.02	1550
		6.04	1593.33
		6.06	1650
		6.08	1536.67
		6.1	1695
		6.12	1616.67
		6.14	1695
		6.16	1713.33
		6.18	1586.67
		6.2	1696.67
		6.22	1641.67
		6.24	1630
		6.26	1671.67
		6.28	1726.67
		6.3	1761.67
		6.32	1648.33
		6.34	1675
		6.36	1730
		6.38	1635
		6.4	1753.33
		6.42	1720
		6.44	1723.33
		6.46	1718.33
		6.48	1751.67
		6.5	1776.67
		6.52	1771.67
		6.54	1715
		6.56	1733.33
		6.58	1750
		6.6	1713.33
		6.62	1785
		6.64	1823.33
		6.66	1826.67
		6.68	1778.33
		6.7	1678.33
		6.72	1873.33
		6.74	1796.67
		6.76	1721.67
		6.78	1781.67
		6.8	1751.67
		6.82	1875
		6.84	1896.67
		6.86	1816.67
		6.88	1863.33
		6.9	1778.33
		6.92	1776.67
		6.94	1905
		6.96	1943.33
		6.98	1745
		7	1890
		7.02	1886.67
		7.04	1965
		7.06	1900
		7.08	1855
		7.1	1781.67
		7.12	1823.33
		7.14	1900
		7.16	1975
		7.18	1960
		7.2	1906.67
		7.22	1883.33
		7.24	1843.33
		7.26	1878.33
		7.28	1943.33
		7.3	1906.67
		7.32	1886.67
		7.34	1958.33
		7.36	1970
		7.38	1911.67
		7.4	1920
		7.42	1926.67
		7.44	1908.33
		7.46	1853.33
		7.48	1885
		7.5	1885
		7.52	1966.67
		7.54	1873.33
		7.56	1853.33
		7.58	1845
		7.6	1868.33
		7.62	1818.33
		7.64	1930
		7.66	1950
		7.68	1831.67
		7.7	1936.67
		7.72	1926.67
		7.74	1815
		7.76	1883.33
		7.78	1868.33
		7.8	1835
		7.82	1873.33
		7.84	1891.67
		7.86	1828.33
		7.88	1810
		7.9	1888.33
		7.92	1778.33
		7.94	1726.67
		7.96	1860
		7.98	1823.33
		8	1823.33
		8.02	1768.33
		8.04	1816.67
		8.06	1863.33
		8.08	1758.33
		8.1	1846.67
		8.12	1806.67
		8.14	1890
		8.16	1850
		8.18	1751.67
		8.2	1880
		8.22	1855
		8.24	1871.67
		8.26	1886.67
		8.28	1831.67
		8.3	1885
		8.32	1778.33
		8.34	1701.67
		8.36	1843.33
		8.38	1850
		8.4	1840
		8.42	1743.33
		8.44	1793.33
		8.46	1853.33
		8.48	1866.67
		8.5	1698.33
		8.52	1843.33
		8.54	1863.33
		8.56	1880
		8.58	1806.67
		8.6	1888.33
		8.62	1930
		8.64	1918.33
		8.66	1980
		8.68	1945
		8.7	1826.67
		8.72	1871.67
		8.74	1933.33
		8.76	1953.33
		8.78	1918.33
		8.8	1890
		8.82	1978.33
		8.84	2011.67
		8.86	1950
		8.88	1986.67
		8.9	1885
		8.92	1936.67
		8.94	1895
		8.96	1968.33
		8.98	1991.67
		9	2005
		9.02	1970
		9.04	2008.33
		9.06	1980
		9.08	2023.33
		9.1	2051.67
		9.12	2046.67
		9.14	2005
		9.16	2006.67
		9.18	1961.67
		9.2	2045
		9.22	2033.33
		9.24	2063.33
		9.26	2036.67
		9.28	2065
		9.3	2133.33
		9.32	2000
		9.34	2040
		9.36	1995
		9.38	2051.67
		9.4	2031.67
		9.42	2145
		9.44	2078.33
		9.46	2238.33
		9.48	2208.33
		9.5	2080
		9.52	2016.67
		9.54	2110
		9.56	2116.67
		9.58	2016.67
		9.6	2071.67
		9.62	2135
		9.64	2126.67
		9.66	2095
		9.68	2030
		9.7	2101.67
		9.72	2140
		9.74	2185
		9.76	2158.33
		9.78	2121.67
		9.8	2215
		9.82	2255
		9.84	2256.67
		9.86	2161.67
		9.88	2081.67
		9.9	2141.67
		9.92	2215
		9.94	2235
		9.96	2196.67
		9.98	2298.33
		10	2270
		10.02	2235
		10.04	2195
		10.06	2085
		10.08	2106.67
		10.1	2255
		10.12	2268.33
		10.14	2168.33
		10.16	2185
		10.18	2136.67
		10.2	2166.67
		10.22	2353.33
		10.24	2275
		10.26	2188.33
		10.28	2290
		10.3	2158.33
		10.32	2218.33
		10.34	2201.67
		10.36	2206.67
		10.38	2203.33
		10.4	2245
		10.42	2328.33
		10.44	2268.33
		10.46	2305
		10.48	2166.67
		10.5	2245
		10.52	2210
		10.54	2203.33
		10.56	2238.33
		10.58	2190
		10.6	2213.33
		10.62	2170
		10.64	2306.67
		10.66	2306.67
		10.68	2361.67
		10.7	2241.67
		10.72	2273.33
		10.74	2238.33
		10.76	2231.67
		10.78	2201.67
		10.8	2161.67
		10.82	2203.33
		10.84	2208.33
		10.86	2325
		10.88	2200
		10.9	2155
		10.92	2178.33
		10.94	2248.33
		10.96	2305
		10.98	2233.33
		11	2215
		11.02	2365
		11.04	2260
		11.06	2278.33
		11.08	2248.33
		11.1	2286.67
		11.12	2335
		11.14	2303.33
		11.16	2315
		11.18	2190
		11.2	2336.67
		11.22	2236.67
		11.24	2333.33
		11.26	2226.67
		11.28	2261.67
		11.3	2243.33
		11.32	2186.67
		11.34	2236.67
		11.36	2171.67
		11.38	2251.67
		11.4	2145
		11.42	2233.33
		11.44	2216.67
		11.46	2283.33
		11.48	2323.33
		11.5	2208.33
		11.52	2315
		11.54	2180
		11.56	2275
		11.58	2223.33
		11.6	2268.33
		11.62	2216.67
		11.64	2245
		11.66	2238.33
		11.68	2308.33
		11.7	2193.33
		11.72	2141.67
		11.74	2248.33
		11.76	2146.67
		11.78	2220
		11.8	2118.33
		11.82	2126.67
		11.84	2173.33
		11.86	2235
		11.88	2175
		11.9	2191.67
		11.92	2103.33
		11.94	2158.33
		11.96	2048.33
		11.98	2131.67
		12	2105
		12.02	2140
		12.04	2121.67
		12.06	2190
		12.08	2155
		12.1	2161.67
		12.12	2116.67
		12.14	2006.67
		12.16	2080
		12.18	2136.67
		12.2	2023.33
		12.22	2176.67
		12.24	2158.33
		12.26	2213.33
		12.28	2108.33
		12.3	2028.33
		12.32	2130
		12.34	1998.33
		12.36	2058.33
		12.38	2021.67
		12.4	2075
		12.42	2083.33
		12.44	2085
		12.46	2070
		12.48	2011.67
		12.5	2040
		12.52	2018.33
		12.54	1983.33
		12.56	1960
		12.58	2000
		12.6	1898.33
		12.62	1943.33
		12.64	1978.33
		12.66	1841.67
		12.68	1896.67
		12.7	1988.33
		12.72	1900
		12.74	1983.33
		12.76	2025
		12.78	1983.33
		12.8	1945
		12.82	1955
		12.84	2086.67
		12.86	1860
		12.88	1868.33
		12.9	1993.33
		12.92	1913.33
		12.94	1816.67
		12.96	1861.67
		12.98	1903.33
		13	1896.67
		13.02	1891.67
		13.04	1853.33
		13.06	1956.67
		13.08	1921.67
		13.1	1788.33
		13.12	1850
		13.14	1818.33
		13.16	1851.67
		13.18	1751.67
		13.2	1913.33
		13.22	1813.33
		13.24	1796.67
		13.26	1745
		13.28	1861.67
		13.3	1818.33
		13.32	1828.33
		13.34	1775
		13.36	1835
		13.38	1800
		13.4	1828.33
		13.42	1745
		13.44	1730
		13.46	1813.33
		13.48	1733.33
		13.5	1868.33
		13.52	1721.67
		13.54	1706.67
		13.56	1595
		13.58	1685
		13.6	1716.67
		13.62	1755
		13.64	1641.67
		13.66	1773.33
		13.68	1693.33
		13.7	1641.67
		13.72	1643.33
		13.74	1636.67
		13.76	1625
		13.78	1706.67
		13.8	1786.67
		13.82	1648.33
		13.84	1688.33
		13.86	1705
		13.88	1688.33
		13.9	1698.33
		13.92	1536.67
		13.94	1650
		13.96	1695
		13.98	1623.33
		14	1688.33
		14.02	1621.67
		14.04	1643.33
		14.06	1618.33
		14.08	1591.67
		14.1	1563.33
		14.12	1598.33
		14.14	1568.33
		14.16	1615
		14.18	1586.67
		14.2	1553.33
		14.22	1578.33
		14.24	1493.33
		14.26	1578.33
		14.28	1498.33
		14.3	1556.67
		14.32	1570
		14.34	1566.67
		14.36	1500
		14.38	1446.67
		14.4	1515
		14.42	1446.67
		14.44	1565
		14.46	1695
		14.48	1605
		14.5	1553.33
		14.52	1500
		14.54	1430
		14.56	1395
		14.58	1506.67
		14.6	1546.67
		14.62	1513.33
		14.64	1498.33
		14.66	1478.33
		14.68	1475
		14.7	1503.33
		14.72	1500
		14.74	1423.33
		14.76	1518.33
		14.78	1543.33
		14.8	1485
		14.82	1435
		14.84	1441.67
		14.86	1436.67
		14.88	1503.33
		14.9	1486.67
		14.92	1438.33
		14.94	1446.67
		14.96	1471.67
		14.98	1458.33
		15	1505
		15.02	1411.67
		15.04	1430
		15.06	1403.33
		15.08	1473.33
		15.1	1421.67
		15.12	1411.67
		15.14	1370
		15.16	1366.67
		15.18	1398.33
		15.2	1485
		15.22	1473.33
		15.24	1408.33
		15.26	1390
		15.28	1355
		15.3	1450
		15.32	1373.33
		15.34	1446.67
		15.36	1400
		15.38	1383.33
		15.4	1311.67
		15.42	1335
		15.44	1415
		15.46	1323.33
		15.48	1438.33
		15.5	1416.67
		15.52	1266.67
		15.54	1260
		15.56	1305
		15.58	1266.67
		15.6	1276.67
		15.62	1341.67
		15.64	1328.33
		15.66	1333.33
		15.68	1380
		15.7	1328.33
		15.72	1298.33
		15.74	1263.33
		15.76	1323.33
		15.78	1386.67
		15.8	1241.67
		15.82	1348.33
		15.84	1318.33
		15.86	1270
		15.88	1295
		15.9	1273.33
		15.92	1268.33
		15.94	1290
		15.96	1188.33
		15.98	1268.33
		16	1266.67
		16.02	1255
		16.04	1260
		16.06	1315
		16.08	1246.67
		16.1	1271.67
		16.12	1243.33
		16.14	1265
		16.16	1326.67
		16.18	1230
		16.2	1268.33
		16.22	1253.33
		16.24	1223.33
		16.26	1305
		16.28	1208.33
		16.3	1258.33
		16.32	1193.33
		16.34	1166.67
		16.36	1213.33
		16.38	1180
		16.4	1286.67
		16.42	1215
		16.44	1241.67
		16.46	1261.67
		16.48	1230
		16.5	1266.67
		16.52	1246.67
		16.54	1193.33
		16.56	1298.33
		16.58	1205
		16.6	1215
		16.62	1185
		16.64	1216.67
		16.66	1208.33
		16.68	1200
		16.7	1190
		16.72	1210
		16.74	1210
		16.76	1188.33
		16.78	1341.67
		16.8	1223.33
		16.82	1251.67
		16.84	1150
		16.86	1240
		16.88	1251.67
		16.9	1223.33
		16.92	1240
		16.94	1270
		16.96	1240
		16.98	1241.67
		17	1248.33
		17.02	1246.67
		17.04	1275
		17.06	1266.67
		17.08	1245
		17.1	1176.67
		17.12	1235
		17.14	1280
		17.16	1243.33
		17.18	1223.33
		17.2	1268.33
		17.22	1196.67
		17.24	1268.33
		17.26	1268.33
		17.28	1246.67
		17.3	1223.33
		17.32	1220
		17.34	1196.67
		17.36	1278.33
		17.38	1268.33
		17.4	1275
		17.42	1325
		17.44	1258.33
		17.46	1235
		17.48	1310
		17.5	1290
		17.52	1278.33
		17.54	1266.67
		17.56	1238.33
		17.58	1316.67
		17.6	1306.67
		17.62	1268.33
		17.64	1265
		17.66	1420
		17.68	1341.67
		17.7	1363.33
		17.72	1280
		17.74	1336.67
		17.76	1301.67
		17.78	1325
		17.8	1250
		17.82	1295
		17.84	1280
		17.86	1380
		17.88	1326.67
		17.9	1350
		17.92	1336.67
		17.94	1328.33
		17.96	1316.67
		17.98	1350
		18	1296.67
		18.02	1283.33
		18.04	1265
		18.06	1311.67
		18.08	1328.33
		18.1	1345
		18.12	1313.33
		18.14	1361.67
		18.16	1305
		18.18	1306.67
		18.2	1311.67
		18.22	1371.67
		18.24	1315
		18.26	1375
		18.28	1263.33
		18.3	1260
		18.32	1303.33
		18.34	1335
		18.36	1250
		18.38	1276.67
		18.4	1325
		18.42	1328.33
		18.44	1236.67
		18.46	1391.67
		18.48	1373.33
		18.5	1350
		18.52	1358.33
		18.54	1271.67
		18.56	1348.33
		18.58	1345
		18.6	1511.67
		18.62	1378.33
		18.64	1366.67
		18.66	1396.67
		18.68	1308.33
		18.7	1341.67
		18.72	1326.67
		18.74	1340
		18.76	1341.67
		18.78	1433.33
		18.8	1340
		18.82	1350
		18.84	1306.67
		18.86	1390
		18.88	1278.33
		18.9	1271.67
		18.92	1376.67
		18.94	1315
		18.96	1371.67
		18.98	1310
		19	1341.67
		19.02	1291.67
		19.04	1395
		19.06	1271.67
		19.08	1278.33
		19.1	1290
		19.12	1401.67
		19.14	1213.33
		19.16	1408.33
		19.18	1398.33
		19.2	1376.67
		19.22	1290
		19.24	1378.33
		19.26	1261.67
		19.28	1353.33
		19.3	1386.67
		19.32	1278.33
		19.34	1380
		19.36	1321.67
		19.38	1311.67
		19.4	1391.67
		19.42	1428.33
		19.44	1351.67
		19.46	1355
		19.48	1395
		19.5	1348.33
		19.52	1328.33
		19.54	1318.33
		19.56	1308.33
		19.58	1351.67
		19.6	1358.33
		19.62	1331.67
		19.64	1290
		19.66	1373.33
		19.68	1321.67
		19.7	1376.67
		19.72	1401.67
		19.74	1348.33
		19.76	1328.33
		19.78	1321.67
		19.8	1268.33
		19.82	1271.67
		19.84	1313.33
		19.86	1315
		19.88	1270
		19.9	1330
		19.92	1330
		19.94	1326.67
		19.96	1341.67
		19.98	1390
		20	1365
		20.02	1268.33
		20.04	1356.67
		20.06	1265
		20.08	1240
		20.1	1373.33
		20.12	1355
		20.14	1281.67
		20.16	1345
		20.18	1398.33
		20.2	1410
		20.22	1388.33
		20.24	1315
		20.26	1285
		20.28	1235
		20.3	1370
		20.32	1483.33
		20.34	1390
		20.36	1405
		20.38	1280
		20.4	1341.67
		20.42	1346.67
		20.44	1301.67
		20.46	1270
		20.48	1236.67
		20.5	1313.33
		20.52	1291.67
		20.54	1243.33
		20.56	1371.67
		20.58	1298.33
		20.6	1265
		20.62	1276.67
		20.64	1295
		20.66	1271.67
		20.68	1348.33
		20.7	1305
		20.72	1321.67
		20.74	1318.33
		20.76	1348.33
		20.78	1345
		20.8	1420
		20.82	1298.33
		20.84	1378.33
		20.86	1280
		20.88	1276.67
		20.9	1328.33
		20.92	1248.33
		20.94	1263.33
		20.96	1251.67
		20.98	1310
		21	1325
		21.02	1296.67
		21.04	1295
		21.06	1281.67
		21.08	1306.67
		21.1	1251.67
		21.12	1196.67
		21.14	1160
		21.16	1341.67
		21.18	1188.33
		21.2	1251.67
		21.22	1280
		21.24	1258.33
		21.26	1243.33
		21.28	1260
		21.3	1176.67
		21.32	1266.67
		21.34	1196.67
		21.36	1260
		21.38	1226.67
		21.4	1290
		21.42	1230
		21.44	1278.33
		21.46	1283.33
		21.48	1305
		21.5	1335
		21.52	1281.67
		21.54	1285
		21.56	1223.33
		21.58	1166.67
		21.6	1328.33
		21.62	1333.33
		21.64	1323.33
		21.66	1286.67
		21.68	1301.67
		21.7	1280
		21.72	1370
		21.74	1306.67
		21.76	1371.67
		21.78	1323.33
		21.8	1383.33
		21.82	1343.33
		21.84	1325
		21.86	1338.33
		21.88	1306.67
		21.9	1388.33
		21.92	1301.67
		21.94	1328.33
		21.96	1338.33
		21.98	1271.67
		22	1238.33
		22.02	1300
		22.04	1308.33
		22.06	1295
		22.08	1270
		22.1	1281.67
		22.12	1316.67
		22.14	1265
		22.16	1321.67
		22.18	1263.33
		22.2	1303.33
		22.22	1295
		22.24	1326.67
		22.26	1225
		22.28	1183.33
		22.3	1235
		22.32	1321.67
		22.34	1313.33
		22.36	1265
		22.38	1225
		22.4	1251.67
		22.42	1336.67
		22.44	1296.67
		22.46	1226.67
		22.48	1338.33
		22.5	1281.67
		22.52	1196.67
		22.54	1245
		22.56	1271.67
		22.58	1266.67
		22.6	1228.33
		22.62	1325
		22.64	1283.33
		22.66	1300
		22.68	1281.67
		22.7	1291.67
		22.72	1290
		22.74	1238.33
		22.76	1295
		22.78	1216.67
		22.8	1363.33
		22.82	1283.33
		22.84	1331.67
		22.86	1311.67
		22.88	1226.67
		22.9	1338.33
		22.92	1296.67
		22.94	1328.33
		22.96	1276.67
		22.98	1256.67
		23	1283.33
		23.02	1266.67
		23.04	1288.33
		23.06	1325
		23.08	1261.67
		23.1	1255
		23.12	1268.33
		23.14	1305
		23.16	1343.33
		23.18	1245
		23.2	1350
		23.22	1318.33
		23.24	1336.67
		23.26	1261.67
		23.28	1331.67
		23.3	1281.67
		23.32	1178.33
		23.34	1371.67
		23.36	1303.33
		23.38	1326.67
		23.4	1233.33
		23.42	1305
		23.44	1276.67
		23.46	1300
		23.48	1280
		23.5	1308.33
		23.52	1303.33
		23.54	1210
		23.56	1211.67
		23.58	1325
		23.6	1286.67
		23.62	1238.33
		23.64	1268.33
		23.66	1338.33
		23.68	1273.33
		23.7	1308.33
		23.72	1300
		23.74	1256.67
		23.76	1240
		23.78	1295
		23.8	1215
		23.82	1266.67
		23.84	1166.67
		23.86	1240
		23.88	1251.67
		23.9	1275
		23.92	1186.67
		23.94	1216.67
		23.96	1228.33
		23.98	1275
		24	1305
		24.02	1275
		24.04	1231.67
		24.06	1208.33
		24.08	1286.67
		24.1	1211.67
		24.12	1281.67
		24.14	1188.33
		24.16	1221.67
		24.18	1213.33
		24.2	1185
		24.22	1210
		24.24	1205
		24.26	1181.67
		24.28	1161.67
		24.3	1236.67
		24.32	1253.33
		24.34	1150
		24.36	1213.33
		24.38	1231.67
		24.4	1195
		24.42	1205
		24.44	1200
		24.46	1160
		24.48	1073.33
		24.5	1156.67
		24.52	1118.33
		24.54	1210
		24.56	1146.67
		24.58	1176.67
		24.6	1181.67
		24.62	1173.33
		24.64	1238.33
		24.66	1110
		24.68	1110
		24.7	1175
		24.72	1201.67
		24.74	1163.33
		24.76	1145
		24.78	1190
		24.8	1258.33
		24.82	1173.33
		24.84	1196.67
		24.86	1135
		24.88	1200
		24.9	1160
		24.92	1178.33
		24.94	1121.67
		24.96	1176.67
		24.98	1161.67
		25	1183.33
		25.02	1200
		25.04	1153.33
		25.06	1200
		25.08	1193.33
		25.1	1181.67
		25.12	1216.67
		25.14	1200
		25.16	1260
		25.18	1208.33
		25.2	1321.67
		25.22	1365
		25.24	1291.67
		25.26	1298.33
		25.28	1331.67
		25.3	1298.33
		25.32	1330
		25.34	1428.33
		25.36	1425
		25.38	1335
		25.4	1385
		25.42	1430
		25.44	1408.33
		25.46	1400
		25.48	1341.67
		25.5	1475
		25.52	1456.67
		25.54	1501.67
		25.56	1528.33
		25.58	1471.67
		25.6	1438.33
		25.62	1498.33
		25.64	1506.67
		25.66	1543.33
		25.68	1511.67
		25.7	1531.67
		25.72	1598.33
		25.74	1528.33
		25.76	1615
		25.78	1490
		25.8	1505
		25.82	1526.67
		25.84	1408.33
		25.86	1620
		25.88	1548.33
		25.9	1506.67
		25.92	1430
		25.94	1350
		25.96	1403.33
		25.98	1465
		26	1371.67
		26.02	1288.33
		26.04	1313.33
		26.06	1311.67
		26.08	1338.33
		26.1	1303.33
		26.12	1213.33
		26.14	1186.67
		26.16	1203.33
		26.18	1180
		26.2	1141.67
		26.22	1203.33
		26.24	1143.33
		26.26	1038.33
		26.28	1126.67
		26.3	1116.67
		26.32	1098.33
		26.34	1023.33
		26.36	1065
		26.38	1066.67
		26.4	986.667
		26.42	1001.67
		26.44	1051.67
		26.46	1023.33
		26.48	1030
		26.5	995
		26.52	1023.33
		26.54	968.333
		26.56	1011.67
		26.58	996.667
		26.6	1021.67
		26.62	1028.33
		26.64	976.667
		26.66	1056.67
		26.68	1015
		26.7	970
		26.72	968.333
		26.74	975
		26.76	1010
		26.78	946.667
		26.8	961.667
		26.82	966.667
		26.84	931.667
		26.86	940
		26.88	935
		26.9	965
		26.92	980
		26.94	980
		26.96	895
		26.98	921.667
		27	1000
		27.02	925
		27.04	953.333
		27.06	908.333
		27.08	881.667
		27.1	921.667
		27.12	971.667
		27.14	918.333
		27.16	938.333
		27.18	913.333
		27.2	888.333
		27.22	971.667
		27.24	941.667
		27.26	855
		27.28	855
		27.3	846.667
		27.32	846.667
		27.34	940
		27.36	923.333
		27.38	941.667
		27.4	885
		27.42	926.667
		27.44	925
		27.46	906.667
		27.48	858.333
		27.5	855
		27.52	895
		27.54	935
		27.56	845
		27.58	835
		27.6	878.333
		27.62	915
		27.64	898.333
		27.66	918.333
		27.68	915
		27.7	923.333
		27.72	858.333
		27.74	883.333
		27.76	903.333
		27.78	878.333
		27.8	868.333
		27.82	845
		27.84	870
		27.86	913.333
		27.88	915
		27.9	866.667
		27.92	835
		27.94	840
		27.96	860
		27.98	860
		28	821.667
		28.02	860
		28.04	920
		28.06	845
		28.08	875
		28.1	890
		28.12	883.333
		28.14	863.333
		28.16	860
		28.18	870
		28.2	878.333
		28.22	888.333
		28.24	776.667
		28.26	778.333
		28.28	875
		28.3	850
		28.32	813.333
		28.34	833.333
		28.36	900
		28.38	820
		28.4	813.333
		28.42	855
		28.44	855
		28.46	891.667
		28.48	801.667
		28.5	848.333
		28.52	841.667
		28.54	860
		28.56	853.333
		28.58	771.667
		28.6	841.667
		28.62	843.333
		28.64	808.333
		28.66	823.333
		28.68	796.667
		28.7	830
		28.72	868.333
		28.74	850
		28.76	858.333
		28.78	843.333
		28.8	790
		28.82	803.333
		28.84	883.333
		28.86	833.333
		28.88	798.333
		28.9	798.333
		28.92	845
		28.94	765
		28.96	820
		28.98	803.333
		29	800
		29.02	801.667
		29.04	810
		29.06	891.667
		29.08	850
		29.1	838.333
		29.12	860
		29.14	771.667
		29.16	870
		29.18	753.333
		29.2	891.667
		29.22	796.667
		29.24	836.667
		29.26	870
		29.28	853.333
		29.3	815
		29.32	805
		29.34	798.333
		29.36	841.667
		29.38	895
		29.4	841.667
		29.42	813.333
		29.44	791.667
		29.46	790
		29.48	821.667
		29.5	800
		29.52	771.667
		29.54	800
		29.56	808.333
		29.58	848.333
		29.6	813.333
		29.62	788.333
		29.64	805
		29.66	771.667
		29.68	873.333
		29.7	838.333
		29.72	886.667
		29.74	756.667
		29.76	723.333
		29.78	841.667
		29.8	805
		29.82	771.667
		29.84	725
		29.86	771.667
		29.88	780
		29.9	751.667
		29.92	780
		29.94	803.333
		29.96	770
		29.98	780
		30	813.333
		30.02	783.333
		30.04	811.667
		30.06	780
		30.08	811.667
		30.1	770
		30.12	788.333
		30.14	790
		30.16	783.333
		30.18	798.333
		30.2	761.667
		30.22	831.667
		30.24	776.667
		30.26	760
		30.28	751.667
		30.3	776.667
		30.32	750
		30.34	781.667
		30.36	776.667
		30.38	803.333
		30.4	790
		30.42	781.667
		30.44	786.667
		30.46	773.333
		30.48	785
		30.5	771.667
		30.52	753.333
		30.54	736.667
		30.56	735
		30.58	755
		30.6	768.333
		30.62	791.667
		30.64	778.333
		30.66	796.667
		30.68	693.333
		30.7	761.667
		30.72	820
		30.74	761.667
		30.76	725
		30.78	786.667
		30.8	795
		30.82	780
		30.84	718.333
		30.86	731.667
		30.88	786.667
		30.9	815
		30.92	761.667
		30.94	700
		30.96	771.667
		30.98	781.667
		31	718.333
		31.02	766.667
		31.04	793.333
		31.06	766.667
		31.08	790
		31.1	753.333
		31.12	733.333
		31.14	706.667
		31.16	693.333
		31.18	785
		31.2	826.667
		31.22	726.667
		31.24	723.333
		31.26	760
		31.28	765
		31.3	760
		31.32	791.667
		31.34	681.667
		31.36	781.667
		31.38	696.667
		31.4	686.667
		31.42	690
		31.44	751.667
		31.46	695
		31.48	810
		31.5	765
		31.52	756.667
		31.54	731.667
		31.56	751.667
		31.58	736.667
		31.6	713.333
		31.62	711.667
		31.64	693.333
		31.66	730
		31.68	681.667
		31.7	710
		31.72	735
		31.74	671.667
		31.76	753.333
		31.78	780
		31.8	690
		31.82	671.667
		31.84	706.667
		31.86	773.333
		31.88	720
		31.9	681.667
		31.92	736.667
		31.94	681.667
		31.96	665
		31.98	721.667
		32	710
		32.02	741.667
		32.04	721.667
		32.06	713.333
		32.08	771.667
		32.1	723.333
		32.12	725
		32.14	698.333
		32.16	743.333
		32.18	720
		32.2	735
		32.22	695
		32.24	698.333
		32.26	738.333
		32.28	721.667
		32.3	716.667
		32.32	726.667
		32.34	748.333
		32.36	686.667
		32.38	730
		32.4	693.333
		32.42	705
		32.44	720
		32.46	743.333
		32.48	720
		32.5	713.333
		32.52	703.333
		32.54	631.667
		32.56	666.667
		32.58	653.333
		32.6	706.667
		32.62	681.667
		32.64	666.667
		32.66	771.667
		32.68	695
		32.7	715
		32.72	676.667
		32.74	636.667
		32.76	708.333
		32.78	693.333
		32.8	688.333
		32.82	695
		32.84	695
		32.86	593.333
		32.88	665
		32.9	668.333
		32.92	678.333
		32.94	703.333
		32.96	725
		32.98	666.667
		33	650
		33.02	711.667
		33.04	736.667
		33.06	613.333
		33.08	645
		33.1	700
		33.12	656.667
		33.14	696.667
		33.16	630
		33.18	636.667
		33.2	718.333
		33.22	676.667
		33.24	661.667
		33.26	660
		33.28	665
		33.3	690
		33.32	653.333
		33.34	610
		33.36	673.333
		33.38	685
		33.4	676.667
		33.42	728.333
		33.44	683.333
		33.46	701.667
		33.48	688.333
		33.5	643.333
		33.52	671.667
		33.54	653.333
		33.56	640
		33.58	650
		33.6	650
		33.62	676.667
		33.64	633.333
		33.66	665
		33.68	621.667
		33.7	653.333
		33.72	663.333
		33.74	633.333
		33.76	680
		33.78	686.667
		33.8	665
		33.82	645
		33.84	628.333
		33.86	658.333
		33.88	713.333
		33.9	626.667
		33.92	641.667
		33.94	651.667
		33.96	661.667
		33.98	676.667
		34	658.333
		34.02	661.667
		34.04	655
		34.06	613.333
		34.08	680
		34.1	735
		34.12	666.667
		34.14	653.333
		34.16	656.667
		34.18	613.333
		34.2	665
		34.22	651.667
		34.24	666.667
		34.26	613.333
		34.28	638.333
		34.3	651.667
		34.32	650
		34.34	656.667
		34.36	643.333
		34.38	636.667
		34.4	686.667
		34.42	641.667
		34.44	641.667
		34.46	610
		34.48	626.667
		34.5	653.333
		34.52	643.333
		34.54	713.333
		34.56	566.667
		34.58	606.667
		34.6	661.667
		34.62	603.333
		34.64	645
		34.66	640
		34.68	660
		34.7	673.333
		34.72	655
		34.74	643.333
		34.76	565
		34.78	636.667
		34.8	635
		34.82	643.333
		34.84	625
		34.86	573.333
		34.88	608.333
		34.9	643.333
		34.92	565
		34.94	598.333
		34.96	638.333
		34.98	665
		35	656.667
		35.02	653.333
		35.04	608.333
		35.06	645
		35.08	635
		35.1	571.667
		35.12	578.333
		35.14	636.667
		35.16	636.667
		35.18	635
		35.2	608.333
		35.22	626.667
		35.24	666.667
		35.26	620
		35.28	638.333
		35.3	645
		35.32	645
		35.34	595
		35.36	611.667
		35.38	663.333
		35.4	583.333
		35.42	615
		35.44	593.333
		35.46	605
		35.48	666.667
		35.5	651.667
		35.52	670
		35.54	621.667
		35.56	536.667
		35.58	593.333
		35.6	606.667
		35.62	588.333
		35.64	595
		35.66	608.333
		35.68	603.333
		35.7	580
		35.72	640
		35.74	576.667
		35.76	561.667
		35.78	561.667
		35.8	608.333
		35.82	623.333
		35.84	611.667
		35.86	665
		35.88	586.667
		35.9	531.667
		35.92	591.667
		35.94	591.667
		35.96	596.667
		35.98	598.333
		36	613.333
		36.02	635
		36.04	670
		36.06	576.667
		36.08	583.333
		36.1	588.333
		36.12	658.333
		36.14	580
		36.16	563.333
		36.18	641.667
		36.2	601.667
		36.22	575
		36.24	568.333
		36.26	581.667
		36.28	590
		36.3	558.333
		36.32	600
		36.34	625
		36.36	565
		36.38	563.333
		36.4	601.667
		36.42	596.667
		36.44	590
		36.46	543.333
		36.48	575
		36.5	648.333
		36.52	613.333
		36.54	608.333
		36.56	615
		36.58	590
		36.6	565
		36.62	561.667
		36.64	578.333
		36.66	593.333
		36.68	588.333
		36.7	561.667
		36.72	578.333
		36.74	566.667
		36.76	588.333
		36.78	533.333
		36.8	606.667
		36.82	598.333
		36.84	588.333
		36.86	568.333
		36.88	600
		36.9	635
		36.92	600
		36.94	581.667
		36.96	553.333
		36.98	598.333
		37	625
		37.02	588.333
		37.04	586.667
		37.06	593.333
		37.08	673.333
		37.1	620
		37.12	616.667
		37.14	611.667
		37.16	585
		37.18	615
		37.2	601.667
		37.22	618.333
		37.24	603.333
		37.26	623.333
		37.28	603.333
		37.3	606.667
		37.32	600
		37.34	628.333
		37.36	641.667
		37.38	608.333
		37.4	591.667
		37.42	595
		37.44	580
		37.46	603.333
		37.48	641.667
		37.5	631.667
		37.52	618.333
		37.54	573.333
		37.56	638.333
		37.58	603.333
		37.6	591.667
		37.62	633.333
		37.64	640
		37.66	651.667
		37.68	638.333
		37.7	645
		37.72	616.667
		37.74	635
		37.76	618.333
		37.78	655
		37.8	631.667
		37.82	685
		37.84	596.667
		37.86	696.667
		37.88	656.667
		37.9	688.333
		37.92	755
		37.94	641.667
		37.96	655
		37.98	683.333
		38	658.333
		38.02	638.333
		38.04	671.667
		38.06	671.667
		38.08	671.667
		38.1	731.667
		38.12	651.667
		38.14	625
		38.16	666.667
		38.18	653.333
		38.2	673.333
		38.22	685
		38.24	730
		38.26	691.667
		38.28	671.667
		38.3	628.333
		38.32	631.667
		38.34	671.667
		38.36	675
		38.38	663.333
		38.4	698.333
		38.42	625
		38.44	645
		38.46	643.333
		38.48	643.333
		38.5	685
		38.52	693.333
		38.54	628.333
		38.56	608.333
		38.58	610
		38.6	636.667
		38.62	655
		38.64	623.333
		38.66	630
		38.68	616.667
		38.7	676.667
		38.72	640
		38.74	608.333
		38.76	650
		38.78	658.333
		38.8	655
		38.82	621.667
		38.84	615
		38.86	603.333
		38.88	595
		38.9	606.667
		38.92	636.667
		38.94	595
		38.96	571.667
		38.98	553.333
		39	563.333
		39.02	586.667
		39.04	566.667
		39.06	568.333
		39.08	573.333
		39.1	576.667
		39.12	598.333
		39.14	596.667
		39.16	560
		39.18	571.667
		39.2	581.667
		39.22	563.333
		39.24	555
		39.26	535
		39.28	578.333
		39.3	555
		39.32	558.333
		39.34	546.667
		39.36	530
		39.38	553.333
		39.4	586.667
		39.42	603.333
		39.44	531.667
		39.46	545
		39.48	558.333
		39.5	471.667
		39.52	553.333
		39.54	535
		39.56	571.667
		39.58	473.333
		39.6	496.667
		39.62	571.667
		39.64	548.333
		39.66	536.667
		39.68	491.667
		39.7	496.667
		39.72	500
		39.74	523.333
		39.76	511.667
		39.78	550
		39.8	538.333
		39.82	525
		39.84	506.667
		39.86	508.333
		39.88	536.667
		39.9	575
		39.92	520
		39.94	570
		39.96	498.333
[truncated: 2,002 more rows]
